# Supplementary material for: The Role of CO2 Levels in High-Oxygen Modified Atmosphere Packaging on Microbial Communities of Chilled Goat Meat During Storage and Their Relationship with Quality Attributes
Source: Foods. 2025 May 22;14(11):1837. doi: 10.3390/foods14111837 (PMC12154290; doi:10.3390/foods14111837)
Supplement: Supplementary file 1 [file foods-14-01837-s001.zip]

Archive with 1 entries (1 files):
- foods-3656854-supplementary.pdf
